# Supplementary material for: Optimal Detection of Fusion Pore Dynamics Using Polarized Total Internal Reflection Fluorescence Microscopy
Source: Front Mol Biosci. 2021 Nov 10;8:740408. doi: 10.3389/fmolb.2021.740408 (PMC8631473; doi:10.3389/fmolb.2021.740408)
Supplement: Supplementary file 2 [file DataSheet1.ZIP]

Archive with 74 entries (61 files):
- FigsMatlab/
- FigsMatlab/.DS_Store
- __MACOSX/
- __MACOSX/FigsMatlab/
- __MACOSX/FigsMatlab/._.DS_Store
- FigsMatlab/FigS6/
- FigsMatlab/FigS6/figS6C_PDF_Po_theta30.fig
- __MACOSX/FigsMatlab/FigS6/
- __MACOSX/FigsMatlab/FigS6/._figS6C_PDF_Po_theta30.fig
- FigsMatlab/FigS6/figS6F_PDF_tauDock_theta60.fig
- __MACOSX/FigsMatlab/FigS6/._figS6F_PDF_tauDock_theta60.fig
- FigsMatlab/FigS6/figS6A_PDF_Po_theta00.fig
- __MACOSX/FigsMatlab/FigS6/._figS6A_PDF_Po_theta00.fig
- FigsMatlab/FigS6/figS6I_CDF_Po_theta_all.fig
- __MACOSX/FigsMatlab/FigS6/._figS6I_CDF_Po_theta_all.fig
- FigsMatlab/FigS6/figS6H_PDF_tauDock_theta90.fig
- __MACOSX/FigsMatlab/FigS6/._figS6H_PDF_tauDock_theta90.fig
- FigsMatlab/FigS6/figS6B_PDF_tauDock_theta00.fig
- __MACOSX/FigsMatlab/FigS6/._figS6B_PDF_tauDock_theta00.fig
- FigsMatlab/FigS6/figS6D_PDF_tauDock_theta30.fig
- __MACOSX/FigsMatlab/FigS6/._figS6D_PDF_tauDock_theta30.fig
- FigsMatlab/FigS6/figS6J_Survivor_tauDock_theta_all.fig
- __MACOSX/FigsMatlab/FigS6/._figS6J_Survivor_tauDock_theta_all.fig
- FigsMatlab/FigS6/figS6E_PDF_Po_theta60.fig
- __MACOSX/FigsMatlab/FigS6/._figS6E_PDF_Po_theta60.fig
- FigsMatlab/FigS6/figS6G_PDF_Po_theta90.fig
- __MACOSX/FigsMatlab/FigS6/._figS6G_PDF_Po_theta90.fig
- FigsMatlab/FigS2/
- FigsMatlab/FigS2/FigS2D_EK.fig
- __MACOSX/FigsMatlab/FigS2/
- __MACOSX/FigsMatlab/FigS2/._FigS2D_EK.fig
- FigsMatlab/FigS2/figS2_SingleLipIntDist_B.fig
- __MACOSX/FigsMatlab/FigS2/._figS2_SingleLipIntDist_B.fig
- FigsMatlab/FigS5/
- FigsMatlab/FigS5/figS5B_Rves_vs_intensity_30.fig
- __MACOSX/FigsMatlab/FigS5/
- __MACOSX/FigsMatlab/FigS5/._figS5B_Rves_vs_intensity_30.fig
- FigsMatlab/FigS5/figS5I_lambdaTIRF_vs_Rves_90.fig
- __MACOSX/FigsMatlab/FigS5/._figS5I_lambdaTIRF_vs_Rves_90.fig
- FigsMatlab/FigS5/figS5E_Rves_vs_intensity_60.fig
- __MACOSX/FigsMatlab/FigS5/._figS5E_Rves_vs_intensity_60.fig
- FigsMatlab/FigS5/figS5C_lambdaTIRF_vs_Rves_30.fig
- __MACOSX/FigsMatlab/FigS5/._figS5C_lambdaTIRF_vs_Rves_30.fig
- FigsMatlab/FigS5/figS5D_lambdaTIRF_vs_intensity_60.fig
- __MACOSX/FigsMatlab/FigS5/._figS5D_lambdaTIRF_vs_intensity_60.fig
- FigsMatlab/FigS5/figS5G_lambdaTIRF_vs_intensity_90.fig
- __MACOSX/FigsMatlab/FigS5/._figS5G_lambdaTIRF_vs_intensity_90.fig
- FigsMatlab/FigS5/figS5H_Rves_vs_intensity_90.fig
- __MACOSX/FigsMatlab/FigS5/._figS5H_Rves_vs_intensity_90.fig
- FigsMatlab/FigS5/figS5A_lambdaTIRF_vs_intensity_30.fig
- __MACOSX/FigsMatlab/FigS5/._figS5A_lambdaTIRF_vs_intensity_30.fig
- FigsMatlab/FigS5/figS5F_lambdaTIRF_vs_Rves_60.fig
- __MACOSX/FigsMatlab/FigS5/._figS5F_lambdaTIRF_vs_Rves_60.fig
- __MACOSX/FigsMatlab/._FigS5
- FigsMatlab/Fig3/
- FigsMatlab/Fig3/fig3A_lambdaTIRFvs_intensity_0.fig
- __MACOSX/FigsMatlab/Fig3/
- __MACOSX/FigsMatlab/Fig3/._fig3A_lambdaTIRFvs_intensity_0.fig
- FigsMatlab/Fig3/fig3D_lambdaTIRF0_vs_polarization.fig
- __MACOSX/FigsMatlab/Fig3/._fig3D_lambdaTIRF0_vs_polarization.fig
- FigsMatlab/Fig3/fig3C_lambdaTIRF_vs_Rves_0.fig
- __MACOSX/FigsMatlab/Fig3/._fig3C_lambdaTIRF_vs_Rves_0.fig
- FigsMatlab/Fig3/fig3B_Rves_vs_intensity_0.fig
- __MACOSX/FigsMatlab/Fig3/._fig3B_Rves_vs_intensity_0.fig
- FigsMatlab/Fig4/
- FigsMatlab/Fig4/fig4D_smallPo_vsC_theta0_smoothed.fig
- __MACOSX/FigsMatlab/Fig4/
- __MACOSX/FigsMatlab/Fig4/._fig4D_smallPo_vsC_theta0_smoothed.fig
- FigsMatlab/Fig4/fig4B_smallPo_vs_Nsnare_theta0_smoothed.fig
- __MACOSX/FigsMatlab/Fig4/._fig4B_smallPo_vs_Nsnare_theta0_smoothed.fig
- FigsMatlab/Fig4/fig4C_FractionOpenPores_vs_C_allPo.fig
- __MACOSX/FigsMatlab/Fig4/._fig4C_FractionOpenPores_vs_C_allPo.fig
- FigsMatlab/Fig4/fig4A_FractionOpenPores_vs_Nsnare_allPo.fig
- __MACOSX/FigsMatlab/Fig4/._fig4A_FractionOpenPores_vs_Nsnare_allPo.fig
